# Supplementary material for: Identifying contextual barriers and facilitators in implementing non-specialist interventions for mental health in Sri Lanka: A qualitative study with mental health workers and community members
Source: Glob Ment Health (Camb). 2024 Oct 8;11:e76. doi: 10.1017/gmh.2024.75 (PMC11504943; doi:10.1017/gmh.2024.75)
Supplement: Wijekoon Mudiyanselage et al. supplementary material [file S205442512400075Xsup001.zip]

Archive with 10 entries (10 files):
- Additional file 1 Examples of decentralisation efforts in Sri Lanka.docx
- Additional file 2 Recruitment process.pdf
- Additional file 3 Topic guides and case examples.docx
- Additional file 4 Research team characteristics and reflexivity.docx
- Additional file 5 COREQ checklist.docx
- Additional file 6 Participant characteristics.docx
- Additional file 7 Mental health beliefs among community members.docx
- Additional file 8 Knowledge about existing non-specialsit interventions in Sri Lanka.docx
- Additional file 9 Barriers and facilitators to implementation of non-specialist approaches.docx
- Additional file 10 Other strategies to decrease the mental healthcare gap in Sri Lanka.docx
